# Supplementary material for: Healthcare and Epidemiological Surveillance Costs of Hepatitis A Outbreaks in Spain in Regions with and without Universal Hepatitis A Vaccination of Children during 2010-2018
Source: Vaccines (Basel). 2024 Jun 11;12(6):648. doi: 10.3390/vaccines12060648 (PMC11209101; doi:10.3390/vaccines12060648)
Supplement: Supplementary file 1 [file vaccines-12-00648-s001.zip]

Archive with 1 entries (1 files):
- vaccines-3032466-supplementary.pdf
